# Supplementary material for: Glutaraldehyde-Crosslinked Bovine Serum Albumin Hydrogels for Efficient Cu2+, Ni2+, and Co2+ Removal from Water
Source: Polymers (Basel). 2026 Mar 4;18(5):633. doi: 10.3390/polym18050633 (PMC12987242; doi:10.3390/polym18050633)
Supplement: Supplementary file 1 [file polymers-18-00633-s001.zip]

Archive with 1 entries (1 files):
- polymers-4059944-supplementary.pdf
